# Supplementary material for: Hybrid analysis of gene dynamics predicts context-specific expression and offers regulatory insights
Source: Bioinformatics. 2019 Apr 17;35(22):4671–8. doi: 10.1093/bioinformatics/btz256 (PMC6853664; doi:10.1093/bioinformatics/btz256)
Supplement: btz256_Supplementary_File [file btz256_supplementary_file.zip]

Archive with 3 entries (2 files):
- btz256-suppl_data/
- btz256-suppl_data/SI_diff.pdf
- btz256-suppl_data/Supplementary-Information.pdf
